# Supplementary material for: Vacuolar ATPase Is a Possible Therapeutic Target in Acute Myeloid Leukemia: Focus on Patient Heterogeneity and Treatment Toxicity
Source: J Clin Med. 2023 Aug 25;12(17):5546. doi: 10.3390/jcm12175546 (PMC10488188; doi:10.3390/jcm12175546)
Supplement: Supplementary file 1 [file jcm-12-05546-s001.zip]

Archive with 1 entries (1 files):
- jcm-2524297-supplementary.pdf
